# Supplementary material for: Gene changes may minimize masculinizing and defeminizing influences of exposure to male cotwins in female callitrichine primates
Source: Biol Sex Differ. 2016 Jun 2;7:28. doi: 10.1186/s13293-016-0081-y (PMC4890500; doi:10.1186/s13293-016-0081-y)
Supplement: Additional file 3: — Summary of amino acid residue substitutions and predicted change in structure/function (PROVEAN, SIFT, and PolyPhen) for the six candidate genes for human, Saimiri, and four callitrichine primates. (XLSX 19 kb) [file 13293_2016_81_MOESM3_ESM.xlsx]

## Sheet: Nonsynonymous AA Substitutions
Gene	AA Position	AA Position	Homo1	Sai	Call	Sag	Leon	Callimi	Substitution Specificity	PROVEAN	PROVEAN SCORE	SIFT	SIFT SCORE	Poly Phen	PolyPhen Score	UniProt Feature	Nature of AA Substitution2
	UniProt Homo	NCBI Saimiri								Saimiri --> Callithrix		Homo --> Callithrix
AMH	2	2	R	R	G	R	G	R	Varied	Neutral	-0.441	Tolerated	0.35	Benign	0	Signal Peptide	R
AMH	4	4	L	L	T	R	T	R/H	Varied	Neutral	-0.271	Tolerated	0.72	Benign	0	Signal Peptide	R
AMH	40	40	R	G	del	G	G	G	Callithrix	Altered	-2.553	NA	NA	NA	NA	Chain	R
AMH	42	42	D	D	E	E	E	E	All Callitrichines	Neutral	-1.052	Tolerated	0.65	Benign	0	Chain	C
AMH	47	47	P	P	Q	R	R	R	All Callitrichines	Neutral	-1.904	Tolerated	0.1	Benign	0.001	Chain	R
AMH	177	177	T	T	M	T	T	T/R	Varied	Altered	-2.81	Tolerated	0.06	Benign	0.32	Chain	R
AMH	273	273	P	P	A	P	A	A	Varied	Neutral	-1.358	Tolerated	0.17	Benign	0.008	Chain	C
AMH	275-76	275-76	--	--	GA	GA	GA	GA	All Callitrichines	Neutral	-2.36	NA	NA	NA	NA	Chain	C
AMH	310	310	A	V	T	A	A	A	All Callitrichines	Neutral	0.323	Tolerated	0.77	Benign	0.001	Chain	C
AMH	321	321	A	A	S	A	T	A	Varied	Neutral	-0.091	Tolerated	0.51	Benign	0.001	Chain	C
AMH	335	335	A	A	E	E	E	E	All Callitrichines	Neutral	-2.313	Tolerated	0.24	Benign	0.001	Chain	R
AMH	367	368	T	T	A	A	A	A	All Callitrichines	NA	-0.182	Tolerated	0.83	Benign	0	Chain	R
AMH	475	473	R	R	P	P	P	P	All Callitrichines	Altered	-3.831	Tolerated	0.15	Probably Damaging	0.99	Chain	R
AMH	521	519	A	A	G	G	G	G	All Callitrichines	Neutral	-0.681	Tolerated	0.47	Benign	0.125	Chain	R
AMHR2	13	13	T	T	S	T	T	T	Callithrix	Neutral	-0.093	Tolerated	0.9	Benign	0	Signal peptide	C
AMHR2	57	57	Y	Y	H	Y	Y	Y	Callithrix	Neutral	-0.645	Tolerated	0.47	Benign	0.001	Chain	R
AMHR2	164	164	S	S	I	S	S	S	Callithrix	Neutral	-0.73	Tolerated	0.46	Benign	0	Chain	R
AMHR2	176	176	R	R	G	G	G	R	Callimico rev.	Neutral	-1.553	Tolerated	0.51	Benign	0	Chain	R
AMHR2	190	190	G	G	A	V	V	V	All Callitrichines	Neutral	-1.719	Tolerated	0.06	Benign	0	Chain	R
AMHR2	195	195	V	V	A	V	V	V	Callithrix	Neutral	0.413	Tolerated	0.36	Benign	0	Chain	R
AMHR2	257	257	I	I	V	I	I	I	Callithrix	Neutral	-0.916	Damaging	0.05	Benign	0	Chain	C
AMHR2	268	268-272	PGRLL	PGPLL	del	PGPLL	PGPLL	del	Varied	Altered	-5.382	NA	NA	NA	NA	Chain	R
AMHR2	289	289	H	H	L	H	H/L	R	Varied	Altered	-4.137	Damaging	0.02	Benign	0	Chain	R/C
AMHR2	293	293	Q	Q	R	R	R	R	All Callitrichines	Neutral	-1.332	Tolerated	0.41	Benign	0	Chain	R
AMHR2	570	570	L	L	F	L	L	L	Callithrix	Neutral	-0.364	Tolerated	0.27	Benign	0	Chain	R
AR	79	75	E	Q	H	Q	H	Q	Varied	Neutral	-0.087	Tolerated	0.22	Probably Damaging	0.999	Chain	R
AR	97	93	A	A	V	V	V	V	All Callitrichines	Neutral	-0.803	Tolerated	0.21	Benign	0.002	Chain	R
AR	137	133	V	V	F	V	V	V	Callithrix	Neutral	-0.65	Tolerated	0.45	Benign	0.299	Chain	R
AR	202	198	E	E	K	K	K	K	All Callitrichines	Neutral	-1.291	Tolerated	0.11	Probably Damaging	0.999	Chain	R
AR	317	313	G	G	V	V	V	V	All Callitrichines	Neutral	-2.312	Tolerated	0.21	Possibly Damaging	0.921	Chain	R
AR	333	329	S	S	N	S	S	S	Callithrix	Neutral	-0.441	Tolerated	0.56	Benign	0.002	Chain	R
AR	453	449	G	G	S	G	G	G	Callithrix	Neutral	0.586	Tolerated	0.54	Probably Damaging	0.985	Chain	C
AR	478	477	A	D	V	A	A	A	All Callitrichines	Neutral	-1.272	Tolerated	0.28	Benign	0.011	Chain	R
AR	483	482	T	P	N	T	T	T	All Callitrichines	Neutral	-0.714	Tolerated	0.48	Benign	0.012	Chain	R
AR	664	663	I	I	V	V	V	V	All Callitrichines	Neutral	-0.028	Tolerated	1	Benign	0	Chain	C
CYP19A1	185	185	V	V	I	V	I	I	Varied	Neutral	-0.651	Tolerated	0.12	Benign	0.001	Chain	C
CYP19A1	211	211	S	S	N	N	N	N	All Callitrichines	Neutral	0.314	Tolerated	0.25	Benign	0	Chain	R
CYP19A1	268	268	T	T	A	A	A	T	Callimico rev.	Neutral	-1.176	Tolerated	0.36	Benign	0	Chain	R
CYP19A1	436	436	G	A	S	S	S	S	All Callitrichines	Neutral	0.627	Tolerated	1	Benign	0	Chain	R
CYP19A1	466	466	Q	Q	E	E	E	E	All Callitrichines	Neutral	-0.252	Tolerated	0.84	Benign	0	Chain	R
CYP19A1	499	499	R	R	W	R	W/R	R	Varied	Neutral	-0.818	*Damaging	0.05	Benign	0	Chain	R
SHBG	196	216	R	R	Q	Q	Q	Q	All Callitrichines	Neutral	-1.35	Tolerated	0.65	Benign	0.011	Chain	R
SHBG	267	287	A	G	V	V	V	V	All Callitrichines	Neutral	0.359	Tolerated	0.21	Benign	0.001	Chain	R
SHBG	330	350	P	P	S	P	P	P	Callithrix	Neutral	-2.291	Tolerated	0.64	Benign	0.001	Chain	R
SHBG	333	353	L	L	P	P	L	S	Varied	Neutral	-2.086	Tolerated	0.24	Benign	0.001	Chain	R
SRD5A2	2	2	Q	G	R	R	R	R	All Callitrichines	Neutral	-0.335	Neutral	-0.203	Benign	0	Chain	R
SRD5A2	28	28	A	A	G	G	G	G	All Callitrichines	Neutral	0.158	Neutral	-0.094	Benign	0	Chain	R
SRD5A2	41	41	K	T	A	A/T	T	A/T	Varied	Neutral	0.095	Neutral	0.263	Benign	0	Chain	R
SRD5A2	49	49	A	A	S	S	S	S	All Callitrichines	Neutral	-1.901	Neutral	-2.165	Possibly Damaging	0.676	Chain	R
SRD5A2	64	64	P	P	S	S	S	S	All Callitrichines	Altered	-6.71	Deleterious	-6.297	Benign	0.155	Chain	R
SRD5A2	168	168	R	C	Y	Y	Y	Y	All Callitrichines	Neutral	6.554	Deleterious	-6.432	Benign	0.221	Chain	R
SRD5A2	176	176	I	I	L	L	L	L	All Callitrichines	Neutral	-0.726	Neutral	-0.818	Benign	0.002	Chain	C
SRD5A2	214	214	L	L	V	L	L	V	Varied	Neutral	-0.551	Neutral	-0.552	Possibly Damaging	0.626	Chain	C
1Homo = Homo sapiens; Sai = Saimiri; Call = Callithrix; Sag = Saguinus; Leon = Leontopithecus; Callmi = Callimico
2R = Radical change, C = conservative change

## Sheet: Gene Reference Information
	Human		Squirrel Monkey
Gene Name	UniProt ID (polyphen)	ENSEMBL ID (sift)	NCBI ID (provean)
AMH	P03971	ENSP00000221496	de novo
AMHR2	Q16671	ENSP00000257863	XP_003939286.1
AR	P10275	ENSP00000363822	NP_001266892.1
CYP19A1	P11511	ENSP00000379683	XP_003928902.1
SHBG	P04278	ENSP00000369816	XP_003929225.1
SRD5A2	P31213	ENSP00000477587*	XP_003944027.1
*SRD5A2 ENSP ID was not recognized by Sift, so scores were obtained using PROVEAN.
